# Supplementary material for: Stemness signature RBBP7 reprograms the immune microenvironment to inform a prognostic model in esophageal carcinoma
Source: Front Immunol. 2026 May 19;17:1789900. doi: 10.3389/fimmu.2026.1789900 (PMC13226502; doi:10.3389/fimmu.2026.1789900)
Supplement: Supplementary file 2 [file Table1.xlsx]

## Sheet: Sheet1
RBBP7 siRNA 1:
Sense strand: 5′-gguccaauaccaccucca a-3′
Antisense strand: 5′-uuggaggugguauuggacc-3′
siRNA 2: Sense strand：5′- ggugguugcucgaguaca u-3′
Antisense strand: 5′-auguacucgagcaaccac c-3′
siRNA 3: Sense strand：5′- ggucucuccuggaauuca a-3′
Antisense strand: 5′-uugaauuccaggagagac c-3′
