# Supplementary material for: Stemness signature RBBP7 reprograms the immune microenvironment to inform a prognostic model in esophageal carcinoma
Source: Front Immunol. 2026 May 19;17:1789900. doi: 10.3389/fimmu.2026.1789900 (PMC13226502; doi:10.3389/fimmu.2026.1789900)
Supplement: Supplementary file 3 [file Table2.xlsx]

## Sheet: Sheet2
Oligo Name	Sequence(5'to 3')
SOX2 F	GGC AAT AGC ATG GCG AGC
SOX2 R	TTC ATG TGC GCG TAA CTG TC
KLF4 F	ACA CAC GGG ATG ATG CTC AC
KLF4 R	CTC CTC TGG CAT GCA GGA AC
NANOG F	ATG GTG TGA CGC AGG GAT G
NANOG R	TGG TTG CTC CAG GTT GAA TTG
OCT3 F	GTA TCG AGA ACC GAG TGA GAG G
OCT3 R	CTG ATC TGC TGC AGT GTG GGT
NPM1 F	CGG TTG TGA ACT AAA GGC CG
NPM1 R	GCC CCT AAA CTG ACC GTT CT
SALL4 F	ACC CCG GAG TT GCA GAT G
SALL4 R	TCA TTC CCT GGG TGG TTC AC
BMI1 F	GAC TCT GGG AGT GAC AAG GC
BMI1 R	ACT GGA GTA CTG GGG CTA GG
GAPDH F	CAG GAG GCA TTG CTG ATG AT
GAPDH R	GAA GGC TGG GGC TCA TT
