# Supplementary material for: Stemness signature RBBP7 reprograms the immune microenvironment to inform a prognostic model in esophageal carcinoma
Source: Front Immunol. 2026 May 19;17:1789900. doi: 10.3389/fimmu.2026.1789900 (PMC13226502; doi:10.3389/fimmu.2026.1789900)
Supplement: Supplementary file 4 [file Table3.xlsx]

## Sheet: ci
Gene	exp(-coef)	lower .95	upper .95
APOE	0.857392304893134	0.887252198947851	1.53318214465601
CIRBP	1.22818369000254	0.638942779637295	1.03755560709439
CPVL	0.801452816396559	0.973655298358809	1.59896460305505
CRABP1	0.800785073056439	1.01678240863802	1.53369865905683
KCNN4	1.26330481298366	0.560382690199111	1.11814721581889
RBBP7	0.641029477836368	1.18407556157611	2.05524963690913
SEMA3B	1.28626051932316	0.558889389286982	1.08147443215819
ST3GAL4	1.56478970550032	0.486904959715979	0.838771839041425
