# Supplementary material for: Stemness signature RBBP7 reprograms the immune microenvironment to inform a prognostic model in esophageal carcinoma
Source: Front Immunol. 2026 May 19;17:1789900. doi: 10.3389/fimmu.2026.1789900 (PMC13226502; doi:10.3389/fimmu.2026.1789900)
Supplement: Supplementary file 5 [file Table4.xlsx]

## Sheet: Supplementary Table 4
Sample	Age	Race	Gender	Alcohol	Smoking	Pathologic_stage	Pathologic_T	Pathologic_M	Pathologic_N
TCGA-R6-A8W5	21917	white	male	Unkown	2.24657534246575	Stage IVA	T3	M1a	N1
TCGA-2H-A9GK	16067	not reported	male	Unkown	Unkown	Stage III	T3	M0	N1
TCGA-L5-A4OF	23194	white	male	Unkown	Unkown	Stage IIB	T1	Unkown	N1
TCGA-L5-A88W	24716	white	male	Unkown	Unkown	Stage IIA	T3	MX	N0
TCGA-IG-A6QS	19900	white	male	Unkown	1.86301369863014	Stage IIB	T2	M0	N1
TCGA-L5-A8NN	29891	white	male	Unkown	0.821917808219178	Stage III	T3	M0	N1
TCGA-JY-A6FB	28269	white	male	Unkown	Unkown	Stage I	T1	M0	N0
TCGA-IG-A51D	23259	white	male	Unkown	Unkown	Stage IIB	T1	M0	N1
TCGA-VR-A8ER	19951	not reported	male	Unkown	0.671232876712329	Stage III	T4	M0	N1
TCGA-L5-A8NF	21134	white	male	Unkown	3.28767123287671	Stage IVA	T1	M1a	N0
TCGA-L5-A8NJ	28200	white	male	Unkown	Unkown	Stage III	T3	M0	N1
TCGA-2H-A9GL	27115	not reported	male	Unkown	Unkown	Stage III	T3	M0	N1
TCGA-VR-AA7B	23915	white	female	Unkown	Unkown	Stage IV	T3	M1	N3
TCGA-R6-A6L6	25092	white	male	Unkown	Unkown	Unkown	Unkown	Unkown	Unkown
TCGA-JY-A6FA	18978	asian	male	Unkown	1.91780821917808	Stage IIB	T2	M0	N1
TCGA-LN-A4A3	22313	asian	male	Unkown	1.91780821917808	Stage III	T3	M0	N1
TCGA-Z6-A8JE	20855	white	male	Unkown	Unkown	Stage IIIA	T3	M0	N1
TCGA-L5-A4OM	19845	white	female	Unkown	2.19178082191781	Stage IA	T1	Unkown	N0
TCGA-LN-A49V	17922	asian	male	Unkown	0.821917808219178	Stage IIA	T3	M0	N0
TCGA-L5-A8NK	30719	white	female	Unkown	1.36986301369863	Stage IIA	T3	M0	N0
TCGA-L5-A4OH	26180	white	male	Unkown	3.28767123287671	Stage I	T1	M0	N0
TCGA-IG-A3Y9	26330	white	male	Unkown	2.73972602739726	Stage IIIA	T4	M0	N0
TCGA-L5-A4OO	27757	white	male	Unkown	0.136986301369863	Stage IIIC	T3	M0	N3
TCGA-L5-A88S	30954	white	male	Unkown	1.64383561643836	Stage IB	T3	MX	N0
TCGA-LN-A7HV	21462	asian	male	Unkown	0.821917808219178	Stage IIA	T2	M0	N0
TCGA-IC-A6RE	21640	white	male	Unkown	2.19178082191781	Stage IIB	T1	M0	N1
TCGA-2H-A9GM	19484	not reported	male	Unkown	Unkown	Stage IIB	T1	M0	N1
TCGA-IG-A625	22070	asian	male	Unkown	Unkown	Stage IIIB	T3	M0	N2
TCGA-S8-A6BW	18944	white	male	Unkown	Unkown	Stage IB	T2	MX	N0
TCGA-2H-A9GH	16197	not reported	male	Unkown	Unkown	Stage IIB	T1	M0	N1
TCGA-L5-A8NT	25259	white	male	Unkown	1.42465753424658	Stage IIB	T3	M0	N0
TCGA-LN-A7HY	18296	asian	male	Unkown	Unkown	Stage III	T3	M0	N1
TCGA-L5-A43E	27143	white	male	Unkown	0.821917808219178	Stage I	T1	M0	N0
TCGA-IG-A97I	21271	white	male	Unkown	Unkown	Stage IIA	T2	M0	N0
TCGA-2H-A9GG	24328	not reported	male	Unkown	Unkown	Stage III	T3	M0	N1
TCGA-IG-A7DP	18364	white	female	Unkown	Unkown	Stage IIIA	T4a	MX	NX
TCGA-V5-A7RE	16643	white	male	Unkown	Unkown	Stage IB	T1	M0	N0
TCGA-LN-A49W	26910	asian	male	Unkown	2.19178082191781	Stage III	T3	M0	N1
TCGA-VR-AA4D	19714	white	male	Unkown	Unkown	Stage IIB	T1	M0	N1
TCGA-LN-A5U6	19840	asian	male	Unkown	1.31506849315068	Stage IIB	T2	M0	N1
TCGA-R6-A6DN	21259	white	male	Unkown	0.438356164383562	Unkown	Unkown	Unkown	Unkown
TCGA-LN-A49Y	28125	asian	male	Unkown	Unkown	Stage IIA	T3	M0	N0
TCGA-L5-A8NQ	26250	white	male	Unkown	3.28767123287671	Stage IIA	T2	M0	N0
TCGA-LN-A49O	17237	asian	male	Unkown	1.0958904109589	Stage IIA	T3	M0	N0
TCGA-L5-A88T	31480	white	male	Unkown	0.958904109589041	Stage IIB	T2	M0	N1
TCGA-IG-A3YA	19567	white	male	Unkown	2.05479452054795	Stage IIIA	T4	M0	N0
TCGA-R6-A6XQ	21410	white	male	Unkown	2.95890410958904	Unkown	Unkown	Unkown	Unkown
TCGA-R6-A6KZ	15512	white	male	Unkown	Unkown	Unkown	Unkown	Unkown	Unkown
TCGA-LN-A49U	22969	asian	male	Unkown	2.19178082191781	Stage IIA	T3	M0	N0
TCGA-VR-A8EU	18711	white	male	Unkown	0.547945205479452	Stage IV	T1	M1	N1
TCGA-LN-A49P	26189	asian	male	Unkown	2.19178082191781	Stage IIA	T3	M0	N0
TCGA-LN-A8HZ	20510	asian	male	Unkown	1.64383561643836	Stage IIA	T2	M0	N0
TCGA-LN-A4A9	21217	asian	male	Unkown	1.0958904109589	Stage IIA	T2	M0	N0
TCGA-V5-A7RC	20439	black or african american	male	Unkown	0.986301369863014	Unkown	Unkown	Unkown	Unkown
TCGA-L5-A8NL	20542	white	male	Unkown	Unkown	Stage III	T3	M0	N1
TCGA-LN-A9FO	15551	asian	male	Unkown	Unkown	Stage IIA	T2	M0	N0
TCGA-X8-AAAR	25370	white	male	Unkown	4.10958904109589	Unkown	T1	Unkown	N1
TCGA-2H-A9GI	25097	not reported	male	Unkown	Unkown	Stage III	T3	M0	N1
TCGA-L5-A8NU	30738	white	male	Unkown	Unkown	Stage IIA	T2	M0	N0
TCGA-L5-A8NR	29730	not reported	female	Unkown	0.821917808219178	Stage III	T3	M0	N1
TCGA-VR-A8ET	23517	white	male	Unkown	Unkown	Stage IIA	T2	M0	N0
TCGA-IG-A3YB	22316	white	male	Unkown	Unkown	Stage IIIA	T3	M0	N1
TCGA-LN-A49M	22933	asian	male	Unkown	Unkown	Stage IIA	T2	M0	N0
TCGA-JY-A93F	21257	white	female	Unkown	Unkown	Stage IB	T2	M0	N0
TCGA-L5-A4OP	24829	white	female	Unkown	1.64383561643836	Stage IA	T1	MX	N0
TCGA-JY-A938	27633	white	male	Unkown	Unkown	Stage IIB	T3	M0	N0
TCGA-JY-A6FH	19549	white	male	Unkown	1.80821917808219	Stage IIB	T2	M0	N1
TCGA-L5-A4ON	23970	white	male	Unkown	0.547945205479452	Stage IIB	T1	Unkown	N1
TCGA-LN-A49N	18503	asian	male	Unkown	Unkown	Stage IIB	T2	M0	N1
TCGA-L5-A4OJ	25657	white	female	Unkown	Unkown	Stage I	T1	M0	N0
TCGA-LN-A4MR	21142	asian	male	Unkown	Unkown	Stage IIA	T2	M0	N0
TCGA-LN-A9FR	25657	asian	male	Unkown	Unkown	Stage IIB	T2	M0	N1
TCGA-R6-A6L4	10222	white	male	Unkown	0.602739726027397	Unkown	Unkown	Unkown	Unkown
TCGA-R6-A6XG	23484	white	male	Unkown	Unkown	Unkown	Unkown	Unkown	Unkown
TCGA-L5-A43J	32872	white	male	Unkown	2.95890410958904	Stage IIB	T3	MX	N0
TCGA-VR-A8EX	23226	not reported	male	Unkown	0.547945205479452	Stage IVA	T1	M1a	N1
TCGA-VR-A8EQ	26912	white	male	Unkown	Unkown	Stage III	T3	M0	N1
TCGA-L5-A4OQ	27565	white	male	Unkown	1.91780821917808	Stage IIIA	T2	MX	N2
TCGA-L5-A8NH	19991	white	male	Unkown	Unkown	Stage IV	T1	M1	N0
TCGA-L5-A8NS	27800	white	male	Unkown	4.38356164383562	Stage IIB	T3	M0	N0
TCGA-IG-A4P3	17860	white	male	Unkown	1.0958904109589	Stage IIB	T2	M0	N1
TCGA-L5-A8NE	28243	white	male	Unkown	3.17808219178082	Stage IIB	T2	M0	N1
TCGA-L5-A4OU	29674	white	male	Unkown	1.64383561643836	Stage IIA	T3	M0	N0
TCGA-LN-A7HX	26517	asian	male	Unkown	2.73972602739726	Stage IIA	T2	M0	N0
TCGA-IG-A8O2	22869	asian	male	Unkown	0.821917808219178	Stage IIIB	T3	M0	N2
TCGA-XP-A8T8	18048	black or african american	male	Unkown	1.04109589041096	Stage IIB	T1	M0	N1
TCGA-VR-AA7I	25855	white	male	Unkown	1.0958904109589	Stage III	T4	M0	N0
TCGA-L5-A4OT	28162	white	male	Unkown	2.19178082191781	Stage IV	T3	M1a	N1
TCGA-L5-A43C	29753	white	male	Unkown	4.27397260273973	Unkown	Unkown	Unkown	Unkown
TCGA-2H-A9GO	21486	not reported	male	Unkown	Unkown	Stage IVA	T3	M1a	N1
TCGA-V5-AASW	26571	white	male	Unkown	Unkown	Unkown	Unkown	Unkown	Unkown
TCGA-IG-A50L	21214	asian	male	Unkown	1.6986301369863	Stage IIIA	T3	M0	N1
TCGA-L5-A88V	22066	white	male	Unkown	1.64383561643836	Stage III	T3	MX	N1
TCGA-R6-A8W8	26535	white	male	Unkown	4.16438356164384	Unkown	Unkown	Unkown	Unkown
TCGA-L7-A6VZ	22730	white	male	Unkown	Unkown	Stage IIIC	T3	MX	N3
TCGA-XP-A8T6	19886	black or african american	male	Unkown	1.36986301369863	Stage IIB	T2	M0	N1
TCGA-L5-A4OR	30417	white	male	Unkown	Unkown	Stage IA	T1	MX	N0
TCGA-LN-A4A1	21954	asian	male	Unkown	Unkown	Stage IIA	T3	M0	N0
TCGA-LN-A4A5	18160	asian	male	Unkown	Unkown	Stage IIA	T2	M0	N0
TCGA-JY-A6FG	18348	white	male	Unkown	0.328767123287671	Stage III	T3	M0	N1
TCGA-L5-A43I	28367	white	male	Unkown	2.46575342465753	Stage IIIA	T3	MX	N1
TCGA-LN-A49R	17109	asian	male	Unkown	1.0958904109589	Stage III	T3	M0	N1
TCGA-L5-A88Z	25890	white	female	Unkown	Unkown	Stage IIA	T1	M0	N1
TCGA-LN-A4MQ	16990	asian	male	Unkown	Unkown	Stage III	T3	M0	N1
TCGA-V5-AASV	24559	black or african american	male	Unkown	1.64383561643836	Stage IIB	T3	MX	N0
TCGA-LN-A4A6	24011	asian	male	Unkown	1.0958904109589	Stage II	T2	M0	N0
TCGA-LN-A8I0	19328	asian	male	Unkown	0.821917808219178	Stage IIA	T2	M0	N0
TCGA-R6-A6DQ	27098	white	female	Unkown	Unkown	Unkown	Unkown	Unkown	Unkown
TCGA-L5-A43M	30783	not reported	female	Unkown	Unkown	Unkown	T3	MX	N2
TCGA-JY-A93C	17228	asian	male	Unkown	Unkown	Stage IIIB	T3	M0	N2
TCGA-L5-A8NW	20194	white	male	Unkown	0.821917808219178	Unkown	T2	M0	N1
TCGA-L5-A893	26143	white	female	Unkown	2.84931506849315	Stage I	T1	M0	N0
TCGA-2H-A9GJ	21180	not reported	male	Unkown	Unkown	Stage I	T1	M0	N0
TCGA-KH-A6WC	30167	white	male	Unkown	2.73972602739726	Stage IA	T1	M0	N0
TCGA-VR-A8EP	18942	white	male	Unkown	2.95890410958904	Stage IIIB	T3	M0	N2
TCGA-ZR-A9CJ	23752	white	male	Unkown	Unkown	Stage IIIC	T3	MX	N3
TCGA-L5-A891	18925	white	male	Unkown	Unkown	Unkown	T3	M0	N1
TCGA-L5-A4OS	31601	white	female	Unkown	Unkown	Stage IIB	T2	M0	N1
TCGA-2H-A9GQ	29497	not reported	male	Unkown	Unkown	Stage III	T3	M0	N1
TCGA-V5-A7RB	21654	not reported	male	Unkown	2.19178082191781	Unkown	T0	MX	N1
TCGA-L5-A8NI	29135	white	male	Unkown	Unkown	Stage III	T3	M0	N1
TCGA-R6-A6Y2	25940	white	male	Unkown	3.83561643835616	Unkown	Unkown	Unkown	Unkown
TCGA-Z6-A8JD	19523	white	male	Unkown	Unkown	Stage IIB	T3	M0	N0
TCGA-IG-A3YC	22774	white	male	Unkown	2.19178082191781	Stage IIIA	T3	M0	N1
TCGA-L5-A4OW	20796	not reported	female	Unkown	2.19178082191781	Stage IIB	T2	M0	N1
TCGA-Q9-A6FW	22586	white	male	Unkown	4.10958904109589	Stage IIIB	T3	M0	N2
TCGA-IG-A3QL	19755	white	male	Unkown	1.64383561643836	Stage IIA	T2	M0	N0
TCGA-LN-A49K	24379	asian	male	Unkown	Unkown	Stage IIA	T3	M0	N0
TCGA-L5-A4OI	29190	white	male	Unkown	2.63013698630137	Stage IIIC	T3	MX	N3
TCGA-LN-A9FQ	22717	asian	male	Unkown	Unkown	Stage IIA	T3	M0	N0
TCGA-JY-A6FD	18808	asian	female	Unkown	Unkown	Stage IIA	T3	M0	N0
TCGA-IG-A5S3	25414	white	female	Unkown	Unkown	Stage IIB	T3	M0	N0
TCGA-L5-A43H	27592	white	male	Unkown	5.58904109589041	Stage III	T3	M0	N1
TCGA-2H-A9GN	25664	not reported	male	Unkown	Unkown	Stage III	T3	M0	N1
TCGA-IG-A4QS	26273	white	male	Unkown	Unkown	Stage IIIB	T3	M0	N2
TCGA-VR-AA7D	21468	not reported	male	Unkown	2.19178082191781	Stage IIIC	T3	M0	N3
TCGA-LN-A49L	16164	asian	male	Unkown	Unkown	Stage IIA	T2	M0	N0
TCGA-V5-AASX	27081	white	male	Unkown	Unkown	Unkown	Unkown	Unkown	Unkown
TCGA-L5-A4OE	29591	white	male	Unkown	2.08219178082192	Stage IIIB	T3	Unkown	N2
TCGA-Z6-A9VB	19470	white	male	Unkown	Unkown	Stage IIIA	T3	M0	N1
TCGA-JY-A939	28181	white	male	Unkown	Unkown	Stage IIB	T1	M0	N1
TCGA-VR-A8Q7	22149	white	male	Unkown	0.73972602739726	Stage IIIA	T3	M0	N1
TCGA-R6-A8WG	22093	white	male	Unkown	Unkown	Unkown	Unkown	Unkown	Unkown
TCGA-L7-A56G	24106	black or african american	male	Unkown	Unkown	Unkown	Unkown	Unkown	Unkown
TCGA-IG-A97H	13166	asian	male	Unkown	0.547945205479452	Stage IIA	T3	M0	NX
TCGA-VR-A8EW	20902	asian	male	Unkown	0.547945205479452	Stage IIIB	T3	M0	N2
TCGA-R6-A6Y0	20045	white	male	Unkown	Unkown	Unkown	Unkown	Unkown	Unkown
TCGA-IG-A3I8	18786	white	female	Unkown	Unkown	Stage IIA	T3	M0	N0
TCGA-LN-A4A2	21122	asian	male	Unkown	Unkown	Stage IIA	T3	M0	N0
TCGA-2H-A9GF	24487	not reported	male	Unkown	Unkown	Stage III	T3	M0	N1
TCGA-LN-A5U5	20993	asian	male	Unkown	Unkown	Stage IV	T3	M1	N1
TCGA-L5-A8NM	30936	white	female	Unkown	Unkown	Stage IIB	T2	M0	N1
TCGA-IG-A5B8	26574	white	male	Unkown	4.10958904109589	Stage IB	T3	M0	N0
TCGA-IC-A6RF	25417	white	female	Unkown	1.20547945205479	Stage IA	T1	M0	N0
TCGA-Z6-AAPN	20926	white	male	Unkown	0.0547945205479452	Stage IIA	T3	M0	N0
TCGA-2H-A9GR	29451	not reported	male	Unkown	Unkown	Stage IIA	T3	M0	N0
TCGA-LN-A7HW	21840	asian	male	Unkown	2.19178082191781	Stage IIA	T2	M0	N0
TCGA-LN-A7HZ	17931	asian	male	Unkown	1.36986301369863	Stage IIA	T2	M0	N0
TCGA-IG-A4QT	20506	white	male	Unkown	3.28767123287671	Stage IIA	T3	M0	N0
TCGA-L5-A8NG	28219	white	male	Unkown	5.47945205479452	Stage III	T3	M0	N1
TCGA-VR-A8EO	18123	white	male	Unkown	Unkown	Stage IIA	T3	M0	N0
TCGA-JY-A93D	18813	white	male	Unkown	Unkown	Stage IIIC	T2	M0	N3
TCGA-M9-A5M8	21433	not reported	male	Unkown	2.73972602739726	Stage IIA	T3	M0	N0
TCGA-L5-A4OX	22015	white	male	Unkown	1.57534246575342	Stage IIB	T2	M0	N1
TCGA-Q9-A6FU	21108	white	female	Unkown	2.9041095890411	Stage IIIB	T3	M0	N2
TCGA-L5-A88Y	28061	white	male	Unkown	2.73972602739726	Unkown	T1	MX	N0
TCGA-JY-A93E	22427	white	male	Unkown	Unkown	Stage IIIA	T3	M0	N1
TCGA-JY-A6FE	18105	white	male	Unkown	1.58904109589041	Stage III	T3	M0	N1
TCGA-LN-A9FP	22104	asian	female	Unkown	Unkown	Stage IIA	T2	M0	N0
TCGA-LN-A5U7	16928	asian	male	Unkown	1.26027397260274	Stage IIA	T2	M0	N0
TCGA-LN-A4A8	19046	asian	male	Unkown	Unkown	Stage IIA	T2	M0	N0
TCGA-LN-A8I1	24551	asian	female	Unkown	Unkown	Stage IIA	T2	M0	N0
TCGA-S8-A6BV	28111	white	male	Unkown	Unkown	Stage IIIA	T3	MX	N1
TCGA-JY-A6F8	20550	white	male	Unkown	Unkown	Stage I	T1	M0	N0
TCGA-LN-A49X	16154	asian	male	Unkown	Unkown	Stage IIA	T3	M0	N0
TCGA-RE-A7BO	26348	white	female	Unkown	0.273972602739726	Stage IIB	T1	M0	N1
TCGA-R6-A8WC	20812	white	male	Unkown	0.164383561643836	Unkown	Unkown	Unkown	Unkown
TCGA-VR-A8EY	16255	white	female	Unkown	Unkown	Stage IIA	T3	M0	N0
TCGA-L5-A8NV	27546	white	male	Unkown	Unkown	Stage IIA	T3	M0	N0
TCGA-VR-AA4G	18909	white	female	Unkown	0.547945205479452	Stage IIIA	T2	M0	N2
TCGA-LN-A4A4	13419	asian	male	Unkown	Unkown	Stage III	T3	M0	N1
TCGA-LN-A49S	21865	asian	male	Unkown	2.19178082191781	Stage IIA	T3	M0	N0
TCGA-L5-A4OG	29105	white	female	Unkown	1.64383561643836	Stage I	T1	M0	N0
TCGA-VR-A8EZ	17449	white	male	Unkown	2.46575342465753	Stage IIIC	T3	M0	N3
