# Supplementary material for: Stemness signature RBBP7 reprograms the immune microenvironment to inform a prognostic model in esophageal carcinoma
Source: Front Immunol. 2026 May 19;17:1789900. doi: 10.3389/fimmu.2026.1789900 (PMC13226502; doi:10.3389/fimmu.2026.1789900)
Supplement: Supplementary file 6 [file Table5.xlsx]

## Sheet: CoxSurvival
Pathway	HR	L95CI	H95CI	pvalue
GOBP_DNA_REPLICATION_SYNTHESIS_OF_RNA_PRIMER	0.753981199259684	6.40328665852853e-05	8878.06027050034	0.9529164065841
GOBP_DNA_STRAND_ELONGATION_INVOLVED_IN_DNA_REPLICATION	23.8374129322922	0.000213163861223513	2665659.4229582	0.592868147745615
GOBP_CELL_CYCLE_PHASE_TRANSITION	0.00254034901016533	1.3520193311715e-16	47731367034.9392	0.701585274062477
GOBP_CELL_CYCLE_G2_M_PHASE_TRANSITION	0.37553606878201	5.06802987031517e-11	2782685630.60928	0.932685623822032
GOBP_REGULATION_OF_CENTROSOME_CYCLE	763.776236027829	1.14058639336319e-08	51145107649472.4	0.601707479604915
GOBP_CELL_CYCLE_DNA_REPLICATION_INITIATION	1.86225907950101	0.000622198596275248	5573.79733728903	0.878982734781171
GOCC_NUCLEAR_LAMINA	227.203	1.00690903246134e-06	51266909859.3195	0.58034187757176
GOCC_ALPHA_DNA_POLYMERASE_PRIMASE_COMPLEX	10.3243486778173	0.00231212482616599	46101.3931492186	0.586136989134333
GOCC_MCM_COMPLEX	0.796695514024364	4.47749612152293e-05	14175.8635817793	0.963694391985927
GOCC_MITOTIC_SPINDLE	4114.22343952327	8.0777532436371e-08	209548794074096	0.508220144243892
GOMF_DNA_REPLICATION_ORIGIN_BINDING	0.876959046607351	4.95242725182361e-05	15528.8938195566	0.979012074211481
GOMF_MISMATCH_REPAIR_COMPLEX_BINDING	0.0201000010150816	1.36242597519647e-07	2965.37241774196	0.519962682659298
KEGG_GLYCOSAMINOGLYCAN_DEGRADATION	0.00655932445928437	2.42100855607804e-07	177.714107016065	0.334413203557546
KEGG_CITRATE_CYCLE_TCA_CYCLE	250.826799743988	0.00074510591263559	84436430.3153509	0.394862143182949
KEGG_LYSINE_DEGRADATION	0.000168294535151585	1.94136392273907e-11	1458.92535810222	0.286365121131166
KEGG_SELENOAMINO_ACID_METABOLISM	0.00701042185818648	1.22154949296885e-07	402.325201824566	0.374945537812905
KEGG_RNA_DEGRADATION	40788.9754225589	4.07007653537646e-06	408773766675183	0.366226198420364
KEGG_DNA_REPLICATION	3.13887883976558	0.000251128834372633	39233.0908369868	0.812145527317668
KEGG_BASE_EXCISION_REPAIR	0.189498652245129	2.03137138354275e-07	176775.844602542	0.812524320633384
KEGG_MISMATCH_REPAIR	12.7757764411149	0.000194766930679968	838029.654744332	0.652577693399901
KEGG_CELL_CYCLE	4.35412124951881	2.75947484263506e-06	6870282.5489098	0.839890105238718
